# Supplementary material for: Transcriptome Analysis Reveals Drought-Responsive Pathways and Key Genes of Two Oat (Avena sativa) Varieties
Source: Plants (Basel). 2024 Jan 9;13(2):177. doi: 10.3390/plants13020177 (PMC10821294; doi:10.3390/plants13020177)
Supplement: Supplementary file 1 [file plants-13-00177-s001.zip]

Archive with 1 entries (1 files):
- plants-2808760-supplementary.pdf
